# Supplementary material for: Structure of the actively translating plant 80S ribosome at 2.2 Å resolution
Source: Nat Plants. 2023 May 8;9(6):987–1000. doi: 10.1038/s41477-023-01407-y (PMC10281867; doi:10.1038/s41477-023-01407-y)
Supplement: Supplementary file 3 — Supplementary Tables 2–10. [file 41477_2023_1407_MOESM3_ESM.xlsx]

## Sheet: Supplementary_Table_2
	Supplementary Table 2
	rRNA and tRNA sequences from N. tabacum used for the model building
	RNA molecule	INPUT		OUTPUT (SGN database)			Modeled region(s)
		Sequence ID	Sequence source	Sequence ID	Source genome	BLAST match region
	18S rRNA	X16077.1 Arabidopsis thaliana 18S rRNA gene	NCBI	Ntab-BX_AWOK-SS9360	"N.tabacum BX Genome"	24174-26000	1-214, 243-650, 686-1691, 1724-1808
	25S rRNA	X52320.1 Arabidopsis thaliana genes for 5.8S rRNA and 25S rRNA with 18S rRNA fragment	NCBI	Ntab-BX_AWOK-SS17688	"N.tabacum BX Genome"	325820-329217	1-1239, 1294-1954, 2095-3390
	5.8S rRNA	LN610094.1 Arabidopsis thaliana genomic DNA sequence contains ITS1, 5.8S rRNA gene and ITS2, isolate Type_181	NCBI	Ntab-BX_AWOK-SS415350	"N.tabacum BX Genome"	1630-1800	1-163
	5S rRNA	AJ307354.2 Arabidopsis thaliana 5S rRNA gene and NTS, clone 5S-at8	NCBI	Ntab-BX_AWOK-SS374975	"N.tabacum BX Genome"	547-673	1-119
	AP tRNA (Phe|GAA)	tdbD00000792|Arabidopsis_thaliana|3702|Phe|GAA	tRNAdb	Ntab-BX_AWOK-SS18661	"N.tabacum BX Genome"	304079-304151	1-76
	PE tRNA (Phe|GAA)	tdbD00000792|Arabidopsis_thaliana|3702|Phe|GAA	tRNAdb	Ntab-BX_AWOK-SS18661	"N.tabacum BX Genome"	304079-304151	1-76

## Sheet: Supplementary_Table_3
	Supplementary Table 3
	Proteins from the N. tabacum ribosomal small 40S subunit, used for model building
	Unified name	Plant name	Number of paralogs (MS)	Paralog ID/name used for this work	Total length (aa)	Modeled region (aa)
	uS2	Sa	1	>XP_016447109.1 PREDICTED: 40S ribosomal protein Sa-2-like	336	12-207
	uS3	S3	3	>XP_016500605.1 PREDICTED: 40S ribosomal protein S3-1-like	238	5-213
	uS4	S9	4	>XP_016516131.1 PREDICTED: 40S ribosomal protein S9-2-like	197	3-184
	uS5	S2	4	>XP_016437095.1 PREDICTED: 40S ribosomal protein S2-3-like	280	43-258
	uS7	S5	3	>XP_016496391.1 PREDICTED: 40S ribosomal protein S5	209	15-209
	uS8	S15a	1	>XP_016439806.1 PREDICTED: 40S ribosomal protein S15a-1	130	2-130
	uS9	S16	5	>XP_016480086.1 PREDICTED: 40S ribosomal protein S16	147	7-147
	uS10	S20	2	>XP_016439446.1 PREDICTED: 40S ribosomal protein S20-2	122	19-120
	uS11	S14	1	>XP_016436966.1 PREDICTED: 40S ribosomal protein S14-2	150	25-150
	uS12	S23	1	>XP_016514413.1 PREDICTED: 40S ribosomal protein S23	142	2-142
	uS13	S18	3	>XP_016452955.1 PREDICTED: 40S ribosomal protein S18	152	2-143
	uS14	S29	1	>XP_016515436.1 PREDICTED: 40S ribosomal protein S29	56	4-56
	uS15	S13	2	>XP_016498083.1 PREDICTED: 40S ribosomal protein S13	151	2-150
	uS17	S11	3	>XP_016493018.1 PREDICTED: 40S ribosomal protein S11-like	159	2-146
	uS19	S15	4	>XP_016511984.1 PREDICTED: 40S ribosomal protein S15-like	152	15-136
	Unified name	Plant name	Number of paralogs (MS)	Paralog ID/name used for this work	Total length (aa)	Modeled region (aa)
	eS1	S3a	2	>NP_001312517.1 40S ribosomal protein S3a	261	20-233
	eS4	S4	5	>XP_016515553.1 PREDICTED: 40S ribosomal protein S4-like	264	2-260
	eS6	S6	5	>XP_016459083.1 PREDICTED: 40S ribosomal protein S6	249	1-230
	eS7	S7	1	>XP_016460692.1 PREDICTED: 40S ribosomal protein S7	191	12-189
	eS8	S8	8	>XP_016506572.1 PREDICTED: 40S ribosomal protein S8	224	2-123, 151-213
	eS10	S10	3	>XP_016512849.1 PREDICTED: 40S ribosomal protein S10-1-like	208	28-118
	eS12	S12	2	>XP_016487007.1 PREDICTED: 40S ribosomal protein S12-like	143	26-142
	eS17	S17	3	>XP_016443720.1 PREDICTED: 40S ribosomal protein S17	144	3-117
	eS19	S19	2	>XP_016448493.1 PREDICTED: 40S ribosomal protein S19-3	143	3-142
	eS21	S21	2	>XP_016500078.1 PREDICTED: 40S ribosomal protein S21-like	83	1-80
	eS24	S24	3	>XP_016469112.1 PREDICTED: 40S ribosomal protein S24-1	133	5-133
	eS25	S25	1	>XP_016496426.1 PREDICTED: 40S ribosomal protein S25	107	36-105
	eS26	S26	3	>XP_016505389.1 PREDICTED: 40S ribosomal protein S26-3-like	127	2-99
	eS27	S27	3	>XP_016488151.1 PREDICTED: 40S ribosomal protein S27-2-like	86	5-84
	eS28	S28	1	>XP_016449555.1 PREDICTED: 40S ribosomal protein S28	65	3-65
	eS30	S30	1	>XP_016438944.1 PREDICTED: 40S ribosomal protein S30	62	2-60
	eS31	S27a	1	>XP_016503875.1 PREDICTED: ubiquitin-40S ribosomal protein S27a-like	156	82-152
	RACK1	RACK1	2	>XP_016474111.1 PREDICTED: guanine nucleotide-binding protein subunit beta-like protein	328	4-276, 294-325

## Sheet: Supplementary_Table_4
	Supplementary Table 4
	Proteins from the N. tabacum ribosomal large subunit, used for the model building
	n.m. - not modeled
	n.d. - not detected
	Unified name	Plant name	Number of paralogs (MS)	Paralog ID/name used for this work	Total length (aa)	Modeled region (aa)
	uL1	L10a	2	>XP_016513434.1 PREDICTED: 60S ribosomal protein L10a-1-like	216	n.m.
	uL2	L8	4	>XP_016510164.1 PREDICTED: 60S ribosomal protein L8-like	260	2-246
	uL3	L3	4	>XP_016465405.1 PREDICTED: 60S ribosomal protein L3	389	2-381
	uL4	L4	6	>XP_016433366.1 PREDICTED: 60S ribosomal protein L4-like	405	6-405
	uL5	L11	2	>XP_016437042.1 PREDICTED: 60S ribosomal protein L11-1	181	9-176
	uL6	L9	4	>XP_016441523.1 PREDICTED: 60S ribosomal protein L9-1-like	194	1-191
	uL10	P0	2	>XP_016462825.1 PREDICTED: 60S acidic ribosomal protein P0	323	n.m.
	uL11	L12	1	>XP_016437533.1 PREDICTED: 60S ribosomal protein L12	166	n.m.
	uL13	L13a	5	>XP_016514848.1 PREDICTED: 60S ribosomal protein L13a-4	206	2-205
	uL14	L23	2	>XP_016435377.1 PREDICTED: 60S ribosomal protein L23	140	12-140
	uL15	L27a	3	>XP_016487614.1 PREDICTED: 60S ribosomal protein L27a-3-like	148	3-148
	uL16	L10	6	>XP_016458585.1 PREDICTED: 60S ribosomal protein L10-like	221	2-219
	uL18	L5	6	>XP_016460892.1 PREDICTED: 60S ribosomal protein L5	302	3-290
	uL22	L17	3	>XP_016498835.1 PREDICTED: 60S ribosomal protein L17-1-like	175	2-155
	uL23	L23a	1	>XP_016475086.1 PREDICTED: 60S ribosomal protein L23a	154	37-153
	ul24	L26	5	>XP_016515089.1 PREDICTED: 60S ribosomal protein L26-1-like	146	1-126
	uL29	L35	2	>XP_016432600.1 PREDICTED: 60S ribosomal protein L35-like	123	2-123
	uL30	L7	6	>XP_016472072.1 PREDICTED: 60S ribosomal protein L7-4-like	242	5-242
	Unified name	Plant name	Number of paralogs (MS)	Paralog ID/name used for this work	Total length (aa)	Modeled region (aa)
	eL6	L6	4	>XP_016463077.1 PREDICTED: 60S ribosomal protein L6-like	229	3-229
	eL8	L7a	4	>XP_016508774.1 PREDICTED: 60S ribosomal protein L7a-2-like	258	22-254
	eL13	L13	5	>XP_016504029.1 PREDICTED: 60S ribosomal protein L13-2	206	1-200
	eL14	L14	4	>XP_016472716.1 PREDICTED: 60S ribosomal protein L14-1	134	1-131
	eL15	L15	1	>XP_016508732.1 PREDICTED: 60S ribosomal protein L15-like	204	2-204
	eL18	L18	4	>XP_016432576.1 PREDICTED: 60S ribosomal protein L18-2-like	187	3-187
	eL19	L19	5	>XP_016433409.1 PREDICTED: 60S ribosomal protein L19-3 isoform X1	214	2-181
	eL20	L18a	3	>XP_016451015.1 PREDICTED: 60S ribosomal protein L18a-like	178	2-178
	eL21	L21	4	>XP_016437588.1 PREDICTED: 60S ribosomal protein L21-1-like	164	2-164
	eL22	L22	5	>XP_016503691.1 PREDICTED: 60S ribosomal protein L22-3-like	125	17-115
	eL24	L24	1	>XP_016488286.1 PREDICTED: 60S ribosomal protein L24-like	164	2-63
	eL27	L27	3	>XP_016475059.1 PREDICTED: 60S ribosomal protein L27-like	135	2-135
	eL28	L28	3	>XP_016507293.1 PREDICTED: 60S ribosomal protein L28-1-like	143	2-142
	eL29	L29	1	>XP_016454573.1 PREDICTED: 60S ribosomal protein L29-1-like	61	2-50
	eL30	L30	6	>XP_016432877.1 PREDICTED: 60S ribosomal protein L30-like	113	14-110
	eL31	L31	1	>XP_016446840.1 PREDICTED: 60S ribosomal protein L31	120	11-118
	eL32	L32	6	>XP_016510715.1 PREDICTED: 60S ribosomal protein L32-1-like	133	2-128
	eL33	L35a	1	>XP_016496678.1 PREDICTED: 60S ribosomal protein L35a-3	112	2-112
	eL34	L34	3	>XP_016437381.1 PREDICTED: 60S ribosomal protein L34	120	2-115
	eL36	L36	3	>XP_016507479.1 PREDICTED: 60S ribosomal protein L36-2-like	110	5-102
	eL37	L37	3	>XP_016515647.1 PREDICTED: 60S ribosomal protein L37	95	2-87
	eL38	L38	1	>XP_016442016.1 PREDICTED: 60S ribosomal protein L38	69	2-69
	eL39	L39	1	>XP_016495440.1 PREDICTED: 60S ribosomal protein L39-3	51	2-51
	eL40	L40	1	>XP_016433224.1 PREDICTED: ubiquitin-60S ribosomal protein L40	128	77-128
	eL41	L41	n.d.	>AAA67297.1 ribosomal protein L41	25	1-25
	eL42	L44	2	>XP_016435092.1 PREDICTED: 60S ribosomal protein L44	105	2-99
	eL43	L37a	1	>XP_016440705.1 PREDICTED: 60S ribosomal protein L37a	92	2-92
	P1	P1	1	>XP_016436977.1 PREDICTED: 60S acidic ribosomal protein P1-like	110	n.m.
	P2	P2	4	>XP_016448049.1 PREDICTED: 60S acidic ribosomal protein P2-like	114	n.m.
	P3	P3	1	>XP_016502869.1 PREDICTED: 60S acidic ribosomal protein P3-like	112	n.m.

## Sheet: Supplementary_Table_5
	Supplementary Table 5
	Overview of molecular interactions of the plant 80S ribosome with A/P and P/E tRNAs
	The corresponding elements from the human 80S ribosome are listed, Bhaskar et al, 2020. The chemical modifications for the human 80S are implemented for clarity, Taoka et al, 2018
	n.a. - not available
		tRNA component and position	Ribosomal component and position (40S)	Comments	Corresponding positions (40S) in human Hybrid-PRE (pdb: 6y57)
	A/P tRNA	34 (anticodon loop, decoding)	C1277 (18S, h34)	Stabilization via stacking to A1432 (18S) and Arg146 (uS3). Direct interaction with mRNA nucleotide at position +6	C1331, A1489 (18S), Arg146 (uS3)
		35 (anticodon loop, decoding)	G580 (18S, 530 loop)	Stabilization via stacking to C568 and G579. Direct interaction with mRNA nucleotide at position +5	G626, C614, G625 (18S)
		36 (anticodon loop, decoding)	A1764, A1763 (18S, h44)	A1763 and A1764 are in a flipped-out position: cognate state. Direct interaction with mRNA nucleotide at position +4	A1824, A1825 (18S)
		36 (anticodon loop, decoding)	Lys3 (eS30)	Stabilized by C568 (18S)	n.a.
		37 (anticodon arm)	His5 (eS30)	Stabilized by C569 (18S)	His5 (eS30), C615 (18S)
	P/E tRNA	30 (anticodon arm)	G1467 (18S, h30)	-	G1524 (18S)
		30, 31 (anticodon arm)	Thr143, His144 (uS19)	Flexible N-term tail of the uS19	Thr136, His137 (uS19)
		32, 33 (anticodon arm)	Arg147 (uS9)	-	Arg146 (uS9)
		34 (anticodon loop)	m1acp3Ψ1194 (h31, 18S), C1643 (h44, 18S)	Direct interaction with mRNA nucleotide at position +3	m1acp3Ψ1248, C1701
		35 (anticodon loop)	-	Direct interaction with mRNA nucleotide at position +2	-
		36 (anticodon loop)	-	Direct interaction with mRNA nucleotide at position +1	-
		37,38 (anticodon arm)	A1004 (18S, h24)	-	A1058
		41 (anticodon arm)	G1581, A1582 (loop h29-h42)	-	G1639, A1640
		tRNA component and position	Ribosomal component and position (60S)	Comments	Corresponding positions (60S) in human Hybrid-PRE (pdb: 6y57)
	A/P tRNA	1,2 (acceptor stem)	uL16 flexible loop 104-110	Fragmented density, not modeled	uL16 flexible loop
		19 (D-loop)/56(T-loop)	A2681-A2682 (25S, H84, CP)	Stabilization by stacking to the Phe59 (uL5) and A2683 (25S, H84)	A4255-A4256 (28S)
		38 (anticodon arm)	Am2259 (25S, H69)	Bridge 2a	Am3760 (28S)
		63, 64 (T-arm)	uL16 loop 25-28	-	uL16 loop 25-28
		C74, C75	A2974 (25S, PTC, H93)	The residue forms an “obstacle” between the A- and P-loops stabilizing the interaction with P-loop	A4548 (28S)
		C74	G2623 (25S, P-loop), Watson-Crick base pair	-	G4197 (28S)
		C75	Gm2622 (25S, P-loop), Watson-Crick base pair	-	Gm4196 (28S)
		A76	A2822-A2823 (25S, PTC)	Stabilized via A-minor interaction. Position of the A2822 is fixed by C2408 and m5C2873 (25S, PTC)	A4396-A4397, C3909, m5C4417 (28S)
	P/E tRNA	19 (D-loop)/56(T-loop)	U2458, A2489 (25S, L1 stalk, loop H77-H78)	Not well resolved	n.a.
		54-55/62-63 (T-arm)	L1 protein	Not well resolved	n.a.
		C74	-	Stabilized by stacking to residues 73 and 1	-
		C75	Tyr43 (eL42)	-	Tyr41 (eL42)
		A76	Gm2796-G2797 (25S, loop H88-H74)	Sandwiched between the two nucleotides	Gm4370-G4371

## Sheet: Supplementary_Table_6
	Supplementary Table 6
	Positions and type of nucleotides modifications identified in the tobacco 80S ribosome structure in comparison to Arabidopsis data
	m1A, N1-methyladenosine; m62A, N6,N6-dimethyladenosine; m5C, N5-methylcytidine; m7G, N7-methylguanosine; m3U, N3-methyluridine; m6A, N6-methyladenosine; ac4C, N4-acetylcytidine; m1acp3Ψ, N1-methyl-N3-(3-amino-3-carboxypropyl) pseudouridine; Ψ, pseudouridine; Am, 2′-O-methyladenosine; Cm, 2′-O-methylcytidine; Gm, 2′-O-methylguanosine; Um, 2′-O-methyluridine; Ψm, 2′-O-methylpseudouridine.
	n.d. – not detected by the study; n/a – information not available
	For Arabidopsis, two alternative nucleotide numberings used in different studies are provided (Sun et al.2019, Wu et al., 2021, Azevedo-Favori et al.,2021)
	rRNA	N.tabacum		A.thaliana
		Position	Modification (mapped)	X52320.1 (NCBI database)	Chr3_14200104-14203491 (Ref. 32)	Modification (mapped)
	18S	28	Am	28	28	Am
	18S	38	Cm	38	38	Cm
	18S	95	Ψ	95	95	nd
	18S	103	Ψ	103	103	nd
	18S	121	Ψ	121	121	Ψ
	18S	123	Um	123	123	Um
	18S	140	Cm	140	140	nd
	18S	162	Am	162	162	Am
	18S	213	nd	213	213	Um
	18S	246	Gm	244	246	Gm
	18S	258	Ψ	256	258	Ψ
	18S	306	Ψ	304	306	Ψ
	18S	310	Ψ	308	310	nd
	18S	339	Ψ	337	339	nd
	18S	362	Ψ	360	362	Ψ
	18S	373	Um	371	373	nd
	18S	392	Gm	390	392	Gm
	18S	417	Ψ	415	417	nd
	18S	418	Cm	416	418	Cm
	18S	424	Am	422	424	nd
	18S	440	Am	438	440	Am
	18S	451	Ψ	449	451	nd
	18S	468	Am	466	468	Am
	18S	470	Ψ	468	470	nd
	18S	473	Cm	471	473	Cm
	18S	544	Am	543	545	Am
	18S	581	Um	580	582	Um
	18S	584	Ψ	583	585	Ψ
	18S	598	Gm	597	599	Gm
	18S	603	Ψm	602	604	Um
	18S	605	Ψ	604	606	Ψ
	18S	606	Ψ	604	607	nd
	18S	607	Ψ	605	608	nd
	18S	614	Um	613	615	Um
	18S	622	Am	621	623	Am
	18S	635	Ψ	634	636	Ψ
	18S	753	Ψ	752	754	nd
	18S	762	Ψ	761	763	Ψ
	18S	763	Ψ	762	764	Ψ
	18S	779	nd	778	780	Am
	18S	795	nd	794	796	Am
	18S	800	Am	799	801	Am
	18S	809	Ψ	808	810	nd
	18S	950	Ψ	948	951	Ψ
	18S	961	Ψ	959	962	nd
	18S	977	Am	975	978	Am
	18S	1002	Ψ	1000	1003	Ψ
	18S	1012	Um	1010	1013	Um
	18S	1027	Ψ	1025	1028	Ψ
	18S	1106	Ψ	1104	1107	Ψ
	18S	1120	Ψ	1118	1121	Ψ
	18S	1178	Ψ	1176	1179	nd
	18S	1184	Ψ	1182	1185	nd
	18S	1190	Ψ	1188	1191	nd
	18S	1194	m1acp3Ψ	1192	1195	n/a
	18S	1210	Ψ	1208	1211	Ψ
	18S	1217	Ψ	1215	1218	Ψ
	18S	1218	Cm	1216	1219	Cm
	18S	1234	Um	1232	1235	Um
	18S	1263	nd	1261	1264	Um
	18S	1265	nd	1263	1266	Um
	18S	1272	Um	1270	1273	Um
	18S	1274	Gm	1272	1275	Gm
	18S	1283	ac4C	1281	1284	nd
	18S	1293	Ψ	1291	1294	nd
	18S	1304	Ψ	1302	1305	Ψ
	18S	1308	Ψ	1306	1309	nd
	18S	1329	Am	1327	1330	Am
	18S	1383	Um	1381	1384	Um
	18S	1433	Gm	1431	1443	Gm
	18S	1447	Um	1445	1448	Um
	18S	1485	Ψ	1483	1486	Ψ
	18S	1524	Ψ	1520	1524	nd
	18S	1535	Ψ	1531	1535	Ψ
	18S	1567	Ψ	1563	1567	nd
	18S	1579	Am	1575	1579	Am
	18S	1581	m7G	1577	1581	nd
	18S	1615	Ψ	1611	1615	nd
	18S	1634	Ψ	1630	1634	Ψ
	18S	1645	Cm	1641	1645	Cm
	18S	1758	Am	1754	1758	Am
	18S	1771	m6A	1767	1771	nd
	18S	1781	ac4C	1777	1781	nd
	18S	1787	Ψ	1784	1787	nd
	18S	1789	m62A	1786	1789	nd
	18S	1790	m62A	1787	1790	nd
	rRNA	N.tabacum		A.thaliana
		Position	Modification (mapped)	LN610094.1	Chr3_14199752-14199916 (Wu et al., 2021)	Modification (mapped)
	5.8S	21	Ψ21	22	22	Ψ
	5.8S	46	Am46	47	47	Am
	5.8S	77	Ψ77	78	78	Ψ
	5.8S	78	Gm78	79	79	Gm
	5.8S	96	Ψ96	97	97	nd
	rRNA	N.tabacum		A.thaliana
		Position	Modification (mapped)	X52320.1	Chr3_14200104-14203491 (Wu et al., 2021)	Modification (mapped)
	25S	34	Ψ	34	34	nd
	25S	35	nd	35	35	Ψ
	25S	40	Cm	40	40	nd
	25S	42	Ψ	42	42	nd
	25S	44	Um	44	44	Um
	25S	48	Um	48	48	Um
	25S	144	Um	144	144	Um
	25S	150	Ψ	150	150	nd
	25S	228	Ψ	227	228	nd
	25S	277	Ψ	276	277	nd
	25S	311	Ψ	310	311	nd
	25S	369	Am	368	369	nd
	25S	378	Um	377	378	Um, Ψ
	25S	399	Gm	398	399	Gm
	25S	464	Ψ	463	464	nd
	25S	510	Ψ	508	509	nd
	25S	656	m1A	656	657	nd
	25S	660	Am	660	661	Am
	25S	674	Cm	674	675	Cm
	25S	675	Um	675	676	Um
	25S	684	Ψ	684	685	nd
	25S	717	Ψ	717	718	nd
	25S	786	Ψ	783	785	Ψ
	25S	787	Um	784	786	nd
	25S	804	Um	801	803	Um
	25S	815	Gm	812	814	Gm
	25S	817	Am	814	816	Am
	25S	827	Am	824	826	Am
	25S	829	Ψ	826	828	Ψ
	25S	886	Am	883	885	Am
	25S	895	Ψ	892	894	Ψ
	25S	902	Ψ	899	901	Ψ
	25S	918	Gm	915	917	Gm
	25S	946	Am	943	945	Am
	25S	966	Ψ	963	965	nd
	25S	970	Ψ	967	969	Ψ
	25S	976	Ψ	973	975	Ψ
	25S	1002	Ψ	999	1001	nd
	25S	1016	Ψ	1013	1015	Ψ
	25S	1056	Ψ	1052	1055	Ψ
	25S	1064	Ψ	1060	1063	Ψ
	25S	1068	Um	1064	1067	Um
	25S	1133	Ψ	1129	1132	nd
	25S	1134	Ψ	1130	1133	Ψ
	25S	1135	Ψ	1131	1134	Ψ
	25S	1144	Am	1140	1143	Am
	25S	1250	n/a	1246	1249	Ψ
	25S	1264	n/a	1260	1263	Am
	25S	1279	n/a	1275	1278	Um
	25S	1300	n/a	1296	1299	Ψ
	25S	1378	Am	1372	1377	Am
	25S	1448	Cm	1439	1447	Cm
	25S	1460	Am	1451	1459	Am
	25S	1461	Cm	1452	1460	Cm
	25S	1474	Ψ	1465	1473	Ψ
	25S	1480	Cm	1471	1479	Cm
	25S	1482	Ψ	1473	1481	Ψ
	25S	1519	nd	1510	1518	Cm
	25S	1537	Um	1528	1536	nd
	25S	1685	Ψ	1673	1683	nd
	25S	1849	Cm	1837	1847	Cm
	25S	1852	Cm	1840	1850	Cm
	25S	1857	Gm	1845	1855	Gm
	25S	1862	Cm	1850	1860	Cm
	25S	1873	nd	1861	1871	Am
	25S	1894	Um	1882	1892	Um
	25S	1909	nd	1897	1907	Ψ
	25S	2042	n/a	2028	2038	Ψ
	25S	2106	nd	2093	2104	Ψ
	25S	2116	nd	2103	2114	Um
	25S	2126	Gm	2113	2124	nd
	25S	2127	Gm	2114	2125	Gm
	25S	2129	Am	2116	2127	Am
	25S	2137	Ψ	2124	2135	Ψ
	25S	2139	Ψ	2126	2137	Ψ
	25S	2194	Ψ	2181	2192	Ψ
	25S	2200	Cm	2187	2198	Cm
	25S	2214	Ψ	2201	2212	Ψ
	25S	2217	nd	2204	2215	Am
	25S	2223	Am	2210	2221	Am
	25S	2239	Gm	2226	2237	Gm
	25S	2257	Ψ	2244	2255	nd
	25S	2259	Am	2246	2257	Am
	25S	2261	Ψ	2248	2259	Ψ
	25S	2263	Ψ	2250	2261	Ψ
	25S	2267	Ψ	2254	2265	nd
	25S	2269	Ψ	2256	2267	nd
	25S	2281	m5C	2268	2279	nd
	25S	2284	Am	2271	2282	Am
	25S	2291	Gm	2278	2289	Gm
	25S	2296	Cm	2283	2294	Cm
	25S	2317	Ψ	2304	2315	Ψ
	25S	2321	Ψ	2308	2319	nd
	25S	2324	Am	2311	2322	Am
	25S	2329	Am	2316	2327	Am
	25S	2340	Cm	2327	2338	Cm
	25S	2350	Um	2337	2348	Ψ
	25S	2352	nd	2339	2350	Ψ
	25S	2364	nd	2351	2362	Am
	25S	2368	Cm	2355	2366	Cm
	25S	2394	Gm	2381	2392	Gm
	25S	2398	Gm	2385	2396	Gm
	25S	2412	Gm	2399	2410	Gm
	25S	2413	Um	2400	2411	Um
	25S	2419	Ψ	2406	2417	Ψ
	25S	2424	Um	2411	2422	Um
	25S	2435	Ψ	2422	2433	Ψ
	25S	2449	n/a	2436	2447	Ψ
	25S	2458	n/a	2445	2456	Um
	25S	2496	n/a	2483	2494	Um
	25S	2502	n/a	2487	2498	Ψ
	25S	2504	n/a	2489	2500	Ψ
	25S	2565	nd	2551	2561	Am
	25S	2599	nd	2587	2597	Ψ
	25S	2616	nd	2604	2614	Ψ
	25S	2622	Gm	2610	2620	Gm
	25S	2643	Am	2631	2641	Am
	25S	2653	Ψm	2641	2651	Um
	25S	2654	Gm	2642	2652	Gm
	25S	2685	Cm	2673	2683	Cm
	25S	2715	nd	2703	2713	Ψ
	25S	2720	Um	2708	2718	nd
	25S	2732	Um	2720	2730	nd
	25S	2738	Um	2726	2736	Um
	25S	2747	Ψ	2735	2745	Ψ
	25S	2794	Gm	2781	2792	Gm
	25S	2796	Gm	2783	2794	Gm
	25S	2818	Gm	2805	2816	Gm
	25S	2829	Ψ	2816	2827	Ψ
	25S	2839	Cm	2826	2837	Cm
	25S	2846	nd	2833	2844	Ψ
	25S	2857	Ψ	2844	2855	Ψ
	25S	2868	Ψ	2855	2866	Ψ
	25S	2873	m5C	2860	2871	nd
	25S	2882	Cm	2869	2880	Cm
	25S	2883	Ψ	2870	2881	Ψ
	25S	2886	Um	2873	2884	Um
	25S	2897	Ψ	2884	2895	Ψ
	25S	2914	Am	2901	2912	Am
	25S	2920	Gm	2907	2918	Gm
	25S	2924	Um	2911	2922	Um
	25S	2925	Gm	2912	2923	Gm
	25S	2926	Ψ	2913	2924	Ψ
	25S	2937	nd	2924	2935	Am
	25S	2947	Ψ	2934	2945	nd
	25S	2949	Am	2936	2947	Am
	25S	2951	Cm	2938	2949	Cm
	25S	2956	m3U	2943	2954	Um
	25S	2958	Ψ	2945	2956	Ψ
	25S	2962	Cm	2949	2960	Cm
	25S	2977	nd	2964	2975	Ψ
	25S	2978	Ψ	2965	2976	Ψ
	25S	3113	Ψ	3100	3111	Ψ
	25S	3191	n/a	3177	3188	Ψ
	25S	3289	Um	3274	3286	nd
	25S	3295	nd	3280	3292	Gm
	25S	3304	Um	3289	3301	Um

## Sheet: Supplementary_Table_7
	Supplementary Table 7
	Conservation of modified nucleotides in rRNAs among different eukaryotes: tobacco, human, and yeast
	N. tabacum, this study; Human, Taoka et al., 2016; Yeast, Taoka et al. 2018
	rRNA	N.tabacum	Human	Yeast
	18S	Am28	Am27	Am28
	18S	Cm38	-	-
	18S	Ψ95	-	-
	18S	Ψ103	-	-
	18S	Ψ121	Ψ119	Ψ120
	18S	Um123	Um121	-
	18S	Cm140	-	-
	18S	Am162	Am166	-
	18S	Gm246	-	-
	18S	Ψ258	-	-
	18S	Ψ306	-	Ψ302
	18S	Ψ310	Um354	-
	18S	Ψ339	-	-
	18S	Ψ362	Ψ406	-
	18S	Um373	-	-
	18S	Gm392	Gm436	-
	18S	Ψ417	-	-
	18S	Cm418	Cm462	Cm414
	18S	Am424	Am468	Am420
	18S	Am440	Am484	Am436
	18S	Ψ451	-	-
	18S	Am468	Am512	-
	18S	Ψ470	-	Ψ466
	18S	Cm473	Cm517	-
	18S	Am544	Am590	Am541
	18S	Um581	Um627	Um578
	18S	Ψ584	-	-
	18S	Gm598	Gm644	-
	18S	Ψm603	Ψ649	-
	18S	Ψ605	Ψ651	-
	18S	Ψ606	-	-
	18S	Ψ607	-	-
	18S	Um614	-	-
	18S	Am622	Am668	Am619
	18S	Ψ635	U681	U632
	18S	Ψ753	-	-
	18S	Ψ762	U814	-
	18S	Ψ763	U815	U759
	18S	Am800	-	Am796
	18S	Ψ809	Ψ863	-
	18S	Ψ950	U1004	-
	18S	Ψ961	-	-
	18S	Am977	Am1031	Am974
	18S	Ψ1002	U1056	U999
	18S	Um1012	-	-
	18S	Ψ1027	U1081	-
	18S	Ψ1106	-	-
	18S	Ψ1120	U1174	-
	18S	Ψ1178	Ψ1232	-
	18S	Ψ1184	Ψ1238	Ψ1181
	18S	Ψ1190	U1244	U1187
	18S	m1acp3Ψ1194	m1acp3Ψ1248	m1acp3Ψ1191
	18S	Ψ1210	-	-
	18S	Ψ1217	-	-
	18S	Cm1218	Cm1272	-
	18S	Um1234	Um1288	-
	18S	Um1272	Um1326	Um1269
	18S	Gm1274	Gm1328	Gm1271
	18S	ac4C1283	ac4C1337	ac4C1280
	18S	Ψ1293	Ψ1347	Ψ1290
	18S	Ψ1304	-	-
	18S	Ψ1308	-	-
	18S	Am1329	Am1383	-
	18S	Um1383	Um1442	-
	18S	Gm1433	Gm1490	Gm1428
	18S	Um1447	-	-
	18S	Ψ1485	-	-
	18S	Ψ1524	-	-
	18S	Ψ1535	-	-
	18S	Ψ1567	Ψ1625
	18S	Am1579	-	-
	18S	m7G1581	m7G1639	m7G1575
	18S	Ψ1615	-	-
	18S	Ψ1634	U1692	-
	18S	Cm1645	Cm1703	Cm1639
	18S	Am1758	-	-
	18S	m6A1771	m6A1832	-
	18S	ac4C1781	ac4C1842	ac4C1773
	18S	Ψ1787	-	-
	18S	m62A1789	m62A1850	m62A1781
	18S	m62A1790	m62A1851	m62A1782
	5.8S	Ψ21	-	-
	5.8S	Am46	-	-
	5.8S	Ψ77	-	U73
	5.8S	Gm78	Gm75	-
	5.8S	Ψ96	-	-
	25S	Ψ34	-	-
	25S	Cm40	-	-
	25S	Ψ42	-	-
	25S	Um44	-	-
	25S	Um48	-	-
	25S	Um144	-	-
	25S	Ψ150	-	-
	25S	Ψ228	-	-
	25S	Ψ277	-	-
	25S	Ψ311	-	-
	25S	Am369	-	-
	25S	Um378	-	-
	25S	Gm399	-	-
	25S	Ψ464	-	-
	25S	Ψ510	-	-
	25S	m1A656	m1A1309	m1A643
	25S	Am660	Am1313	Am647
	25S	Cm674	Cm1327	Cm661
	25S	Um675	-	-
	25S	Ψ684	-	-
	25S	Ψ717	-	-
	25S	Ψ786	-	Ψ774
	25S	Um787	-	-
	25S	Um804	-	-
	25S	Gm815	Gm1509	Gm803
	25S	Am817	Am1511	Am805
	25S	Am827	Am1521	Am815
	25S	Ψ829	Ψ1523	-
	25S	Am886	-	Am874
	25S	Ψ895	-	-
	25S	Ψ902	-	-
	25S	Gm918	Gm1612	Gm906
	25S	Am946	-	-
	25S	Ψ966	-	-
	25S	Ψ970	Ψ1664	Ψ958
	25S	Ψ976	Ψ1670	Ψ964
	25S	Ψ1002	-	Ψ988
	25S	Ψ1016	Ψ1731	Ψ1002
	25S	Ψ1056	-	-
	25S	Ψ1064	Ψ1779	Ψ1050
	25S	Um1068	-	Ψ1054
	25S	Ψ1133	Ψ1847	-
	25S	Ψ1134	-	-
	25S	Ψ1135	Ψ1849	Ψ1122
	25S	Am1144	Am1858	Am1131
	25S	Am1378	-	-
	25S	Cm1448	Cm2338	Cm1435
	25S	Am1460	Am2350	Am1447
	25S	Gm1461	Gm2351	Gm1448
	25S	Ψ1474	-	-
	25S	Cm1480	-	-
	25S	Ψ1482	-	-
	25S	Um1537	-	-
	25S	Ψ1685	-	-
	25S	Cm1849	-	-
	25S	Cm1852	-	-
	25S	Gm1857	-	-
	25S	Cm1862	Cm2791	-
	25S	Um1894	Um2824	Um1886
	25S	Gm2126	-	-
	25S	Gm2127	Gm3606	-
	25S	Am2129	-	-
	25S	Ψ2137	Ψ3616	Ψ2131
	25S	Ψ2139	Ψ3618	-
	25S	Ψ2194	Ψ3674	Ψ2189
	25S	Cm2200	Cm3680	Cm2195
	25S	Ψ2214	Ψ3694	-
	25S	Am2223	Am3703	Am2218
	25S	Gm2239	-	-
	25S	Ψ2257	Ψ3737	-
	25S	Am2259	Am3739	Am2254
	25S	Ψ2261	Ψ3741	Ψ2256
	25S	Ψ2263	Ψ3743	Ψ2258
	25S	Ψ2267	Ψ3747	Ψ2262
	25S	Ψ2269	Ψ3749	Ψ2264
	25S	m5C2281	m5C3761	m5C2276
	25S	Am2284	Am3764	Am2279
	25S	Gm2291	Gm3771	Gm2286
	25S	Cm2296	-	-
	25S	Ψ2317	Ψ3797	Ψ2312
	25S	Ψ2321	Ψ3801
	25S	Am2324	Am3804	-
	25S	Am2329	Am3809	-
	25S	Cm2340	Cm3820	Cm2335
	25S	Um2350	Ψ3830	Ψm2345
	25S	Cm2368	Am3848	-
	25S	Gm2394	-	-
	25S	Gm2398	Gm3878	-
	25S	Gm2412	-	-
	25S	Um2413	-	-
	25S	Ψ2419	Ψ3899	Ψ2414
	25S	Um2424	Um3904	Um2419
	25S	Ψ2435	-	-
	25S	Gm2622	Gm4166	Gm2617
	25S	Am2643	-	Am2640
	25S	Ψm2653	Um4197	-
	25S	Gm2654	Gm4198	-
	25S	Cm2685	-	-
	25S	Um2720	-	-
	25S	Um2732	Um4276	Um2727
	25S	Um2738	Ψ4282	Ψ2733
	25S	Ψ2747	-	-
	25S	Gm2794	-	Gm2789
	25S	Gm2796	Gm4340	Gm2791
	25S	Gm2818	G4362	Gm2813
	25S	Ψ2829	Ψ4373	Ψ2824
	25S	Cm2839	-	-
	25S	Ψ2857	Ψ4401	-
	25S	Ψ2868	Ψ4412	Ψ2863
	25S	m5C2873	m5C4417	m5C2868
	25S	Cm2882	Cm4426	-
	25S	Ψ2883	Ψ4427	Ψ2878
	25S	Um2886	-	-
	25S	Ψ2897	Ψ4441	-
	25S	Am2914	-	-
	25S	Gm2920	Gm4464	-
	25S	Um2924	Um4468	Um2919
	25S	Gm2925	Gm4469	Gm2920
	25S	Ψ2926	Ψ4470	Ψ2921
	25S	Ψ2947	Ψ4491	Ψ2942
	25S	Am2949	Am4493	Am2944
	25S	Cm2951	-	Cm2946
	25S	m3U2956	m3U4500	-
	25S	Ψ2958	Ψ4502	-
	25S	Cm2962	Cm4506	Cm2957
	25S	Ψ2978	Ψ4522	Ψ2973
	25S	Ψ3113	Ψ4659	-
	25S	Um3289	-	-
	25S	Um3304	-	-

## Sheet: Supplementary_Table_8
	Supplementary Table 8
	Comparison of molecular details of the plant 80S ribosome in the rotated-2 (tobacco) and classical (tomato) conformation
	Inter-subunit bridges in the rotated-2 state of the tobacco 80S ribosome (this study)					Inter-subunit bridges in the classical state of the tomato 80S ribosome (pdb: 7qiz)
	Inter-subunit bridges	60S component		40S component HEAD		Inter-subunit bridges	60S component		40S component HEAD
	B1a	25S		uS13		B1a	25S		uS13
	Broken interaction					1034 -1042 (25S) not resolved
							25S		uS19
	B1b	uL5	GLU 110	uS13	ASN 101	B1b	uL5	GLU 110	uS13	ARG 14
			ILE 112		ASP 104			ILE 124		ASN 17
					MET 105
			LYS 117							ASN 19
			TYR 118		ARG 108
			ASP 119
			PRO 120
			ILE 124
	B1c	uL5	LYS 87	uS19	LYS 15	B1c	uL5		uS19
			VAL 88		LYS 16	Broken interaction
					ARG 17
			GLU 90		THR 18
			TYR 91		PHE 19
			GLU 92		LYS 20
			ASP 113
			TYR 169
			GLU 170
			GLY 171
			VAL 172
	Inter-subunit bridges	60S component		40S component BODY		Inter-subunit bridges	60S component		40S component BODY
	B2a	25S	A2258	18S	A1004	B2a	25S	A2258	18S	A1004
			Am2259		G1005			Am2259		G1005
			C2260					C2260
			Ψ2261		U1007			Ψ2261		U1007
			A2262					A2262
			Ψ2263		U1649			Ψ2263		U1649
					C1650					C1650
			A2265		G1651			A2265		G1651
			C2266		C1652			C2266		C1652
					U1653					U1653
			C2268					C2268
					A1764					A1764
					G1765					G1765
					U1766					U1766
					C1767					C1767
					G1768					G1768
					G1788					G1788
	B2b	25S	C2198	18S	G 997	B2b	25S	G2197	18S	A 996
			C2199		A 998			C2198		G 997
					C 999			C2199		A 998
										C 999
								A2274
								A2275
	B2c	25S	U2193	18S	U984	B2c	25S	Ψ2194	18S	U984
			Ψ2194		U985			C2195		U985
			C2195
								A2156		G987
	B2d	eL43	LYS 6	18S	U 985	B2d	eL43	LYS 6	18S	C1021
			LYS 7		G 986			LYS 7		A1022
					G 987					A1023
			LYS 24					LYS 24
			GLN 25		A1022			GLN 25		C1124
					A1023
			LYS 28					LYS 28		C1126
			MET 29		C1124
					G1125			ALA 74
					C1126
	B2e	eL43	ALA 74	18S	U 885	B2e	eL43	SER 81	18S	A 884
			SER 75		Um 886					U 885
								ARG 85		U 886
			THR 78		A 926
					A 927			GLN 89
			SER 81		G 928
			THR 82
					G 988
			ARG 84		G 989
			ARG 85
			LEU 86
			GLU 88
			GLN 89
	B3	25S	G2128	18S	A1661	B3	25S	G2128	18S	A1661
			Am2129		U1662			Am2129		U1662
			A2130		U1663			A2130		U1663
			C2293		G1753			C2293		G1753
			A2294		A1754			A2294		A1754
			U2295		G1755			U2295		G1755
			Cm2296		G1756			Cm2296		G1756
			U2304					U2304
			G2305					G2305
			A2306					A2306
			C2307					C2307
			C2333					C2333
	B4a/b	25S	G 855	18S	C 630	B4a/b	25S	G 855	18S	C 630
			A 856		G 631			A 856		G 631
			A 857		U 632			A 857		U 632
			A 858					A 858
			C 859		A 974					A 974
					G 975					G 975
					A 976					A 976
					Am 977
				uS15	ARG 99				uS15	ILE 116
					ILE 116					GLU 119
					GLU 119					HIS 123
					SER 120
										LYS 140
					HIS 123
					LYS 140
					TYR 141
					GLU 142
					SER 143
	B4c	eL30	THR 84	uS15	LYS 100	B4c	eL30	ASN 15(16)	uS15	LYS 93
								ASN 16 (17)
			TYR 89		SER 147					THR 145
								ALA 19 (20)
										SER 147
								THR 83 (84)		THR 148
								ALA 84 (85)		LEU 149
								GLY 86 (87)		ALA 151
								LYS 87 (88)
								TYR 88 (89)
	B5a	uL14	LYS 35	18S	A1665	B5a	uL14	LYS 35	18S	A1665
					A1666					A1666
			LYS 67		U1667			LYS 67		U1667
			GLY 68					GLY 68
			LYS 69		C1741			LYS 69		U1743
			PRO 70		C1742			PRO 70		U1744
					U1743
	B5b	25S	A1939	18S	C1672	B5b	25S	A1938	18S	C1672
			G1940		G1673			A1939		G1673
			G1941		G1674			G1940		G1674
			A1942					G1941
					U1743			A1942		U1743
			A1927		U1744			U1943		U1744
					A1745					A1745
					U1746			U1926		U1746
								A1927
	B5c	25S		18S		B5c	25S	C1923	18S	U 324
	Broken interaction							C1924
								G1925
	B6	eL24	ARG 9	18S	A1677	B6	eL24	LYS 47		U1732
			ASP 27							C1733
			GLN 29		U1732
	B7a	25S	U2208	18S	G 916	B7a	25S	U2208	18S	G 916
			G2209					G2209
								2210 – not modeleld
								A2211
	B7b	uL2	GLU 109	18S	C 894	B7b	uL2	ILE 137	18S	A 926
			GLY 110		A 895
					U 896			LYS 149		G 987
			TYR 133
					G 924			LYS 155		G 989
			ILE 135		A 925					G 990
			VAL 136		A 926			GLU 176		C 991
			ILE 137		A 927
			SER 138
			HIS 139		G 986
			ASN 140		G 987
					G 988
			ARG 147		G 989
			GLU 176
	B7c	uL2	LEU 246	18S	U1015	B7c		ARG 247	18S
								GLY 248		G 990
								GLN 249		C 991
								ARG 251
								ALA 252		U1015
										A1016
	B8	uL14	ASN 31	18S	C 413	B8	uL14		18S
					A 414	Broken interaction
			SER 115		C 415
			ALA 116		A 416
			THR 118		A 421
					G 422
			PRO 130		G 423
			ARG 131
			ALA 133
			SER 134
	Inter-subunit bridges	60S component		40S component		Inter-subunit bridges	60S component		40S component
	eB8a	eL43	GLN 89	eS1	LYS 128	eB8a	eL43		eS1
			THR 90			Broken interaction
			GLU 91		THR 134
			SER 92
					LYS 219
	eB8b	25S	G2540	eS1	LYS 222	eB8b	25S	A2442	eS1	GLN 52
			G2541		PHE 223			A2443		GLY 53
			C2542		ASP 224			U2444		THR 54
					ILE 225
			C2548		GLY 226			U2514
			C2549		LYS 227
			C2550
					GLU 230
	eB8c	eL8	VAL 248	eS1	TYR 30		eL8	GLN 255	eS1	LEU 225
			LEU 249
					THR 51
			GLU 252
					GLY 53
			GLN 255		THR 54
					ILE 56
					SER 58
					GLY 93
					LYS 94
	eB9	eL30	no contact	uS15		eB9	eL30	LEU 20	uS15	LYS 42
										LYS 43
								LYS 23		GLY 44
								ASP 101
	eB11	25S	A2111	eS8	ARG 93	eB11	25S	C1949	eS8	ASN 89
			C2112					U1950		GLU 90
					GLY 177
			A3336					A2110		ARG 93
			G3337		ARG 179			A2111		THR 94
			C3346					A3337 (A3336)
			U3347					G3338 (G3337)
								U3339 (U3338)
	eB12	eL19		uS17		eB12	eL19	GLU 148	uS17	ARG 117
	Broken interaction
								ARG 151		LYS 119
		eL19	ARG 177	eS7	ASP 43		eL19	ARG 177	eS7	ARG 68
					TYR 45			LYS 178
			LEU 181		ARG 68
			ALA 182
			GLN 183
		eL19	PHE 159	18S	U 817		eL19	LYS 133	18S	A 348
					A 818
			ARG 162		G 819			ARG 136		U 817
			ARG 163		G 820			VAL 137		A 818
					A 821					G 819
			LYS 165					PHE 159		G 820
			ASN 166		C 852			GLU 160		A 821
			LYS 167		G 853
					G 854			ARG 162		C 852
			SER 169		A 855			ARG 163		G 853
			ARG 170		G 856			ALA 164		G 854
					U 857			LYS 165		A 855
			ARG 172		A 858			ASN 166		G 856
			LYS 173		A 859			LYS 167		U 857
			PHE 174		U 860					A 858
					G 861			SER 169
			ARG 176					ARG 170		U 860
			ARG 177							G 861
								ARG 172
			ARG 180					LYS 173
								PHE 174
								ARG 176
								ARG 177
							25S	G2109	18S	C 346
	eB13	eL24		18S		eB13	eL24	GLN 60	18S	G1685
	Broken interaction									G1686
								LYS 62
										U1732
										C1733
	eB14	eL41	MET 1	18S	G1115	eB14	eL41	MET 1	18S	G1115
			ARG 2		A1116			ARG 2		A1116
			ALA 3		G1117			ALA 3		G1117
			LYS 4		U1118			LYS 4		U1118
			TRP 5		A1119			TRP 5		A1119
			LYS 6		Ψ1120			LYS 6		Ψ1120
			LYS 7		G1121			LYS 7		G1121
			LYS 8					LYS 8
			ARG 9		A1128			ARG 9		A1128
			MET 10		G1129			MET 10		G1129
			ARG 11		G1130			ARG 11		G1130
			ARG 12					ARG 12
			LEU 13		C1647			LEU 13		C1647
			LYS 14		G1648			LYS 14		G1648
			ARG 15		U1649			ARG 15		U1649
			LYS 16					LYS 16
			ARG 17		C1658			ARG 17		C1659
			ARG 18		C1659			ARG 18		G1660
					G1660			LYS 19		A1661
			MET 20		A1661			MET 20
			ARG 21					ARG 21		G1755
					G1755					G1756
			SER 24		G1756			SER 24		A1757
			LYS 25		A1757			LYS 25		Am1758
					Am1758					G1759
					G1759
										C1780
					C1780					ac4C1781
					ac4C1781					G1782
					G1782					U1783
					U1783					A1784
					A1784					G1785
					G1785					G1786
					G1786					Ψ1787
					Ψ1787
										m62A1790
					m62A1789					C1791
					m62A1790					C1792
					C1791					U1793
					C1792
					U1793

## Sheet: Supplementary_Table_9
	Supplementary Table 9
	Compositional overview of 80S ribosomes from different eukaryotes
			Plant N.tabacum (this study)	Yeast S.cerevisiae (PDB: 5m1j)	Human H.sapiens (PDB: 6ek0)	Fly D.melanogaster (PDB: 4v6w)	Protist T.thermophila (PDB: 4v8p, 4bts)
		Component
	60S	Total rRNA bases	3677	3675	5346	4243	3628
		Total r-protein (aa residues)	8055	7489	8139	8372	7357
	40S	Total rRNA bases	1826	1798	1869	1995	1757
		Total r-protein (aa residues)	5617	5302	5476	5528	5578
	80S	Total rRNA bases	5503	5473	7215	6238	5385
		Total r-protein (aa residues)	13672	12791	13615	13900	12935

## Sheet: Supplementary_Table_10
	Supplementary Table 10
	List of sequences used in this study
	#	Species	Group	Database	ID
					eL6	uL4	uL30	uL24
		Kingdom Plantae
	1	Chlamydomonas reinhardtii	Green algae	NCBI	XP_001689873.1	XP_001694804.1	PNW75710.1	XP_001694951.1
	2	Chlorella sorokiniana	Green algae	NCBI	PRW57743.1	PRW33309.1	-	PRW58569.1
	3	Micractinium conductrix	Green algae	NCBI	-	-	PSC74709.1	KAF5828348.1
	4	Dunaliella salina	Green algae	Phytozome	Dusal.0521s00006.1	Dusal.0242s00016.1	Dusal.1371s00001.1	KAF5828348.1
	5	Tetrabaena socialis	Green algae	NCBI	PNH01041.1	-	-	-
	6	Auxenochlorella protothecoides	Green algae	NCBI	XP_011399116.1	-	-	-
	7	Gonium pectorale	Green algae	NCBI	KXZ42930.1	-	-	-
	8	Coccomyxa subellipsoidea	Green algae	NCBI	-	-	XP_005643653.1	XP_005644778.1
	9	Ostreococcus tauri	Green algae	NCBI	-	XP_022840336.1	XP_001416891.1	XP_001421538.1
	10	Volvox carteri	Green algae	Phytozome/NCBI	-	Vocar.0009s0214.1	XP_002950779.1	XP_002948432.1
	11	Chara braunii	Green algae	NCBI	BBE00748.1	GBG75889.1	GBG89697.1	-
	12	Selaginella moellendorffii	Lycopodiophyta	NCBI	-	XP_002966800.1	-	XP_002964060.1
	13	Marchantia polymorpha	Liverworts	Phytozome/NCBI	OAE31965.1	PTQ31047.1	OAE28255.1	Mapoly0084s0003.1
	14	Physcomitrella patens	Mosses	NCBI	XP_024369198.1	XP_024362746.1	XP_024368674.1	XP_024396602.1
	15	Sphagnum fallax	Mosses	Phytozome	Sphfalx0254s0011.1	Sphfalx0037s0105.1	Sphfalx0016s0077.1	-
	16	Salvinia cucullata	Ferns	FernBase	Sacu_v1.1_s0068.g016460	Sacu_v1.1_s0021.g008375	Sacu_v1.1_s0059.g015032	-
	17	Azolla filiculoides	Ferns	FernBase	Azfi_s0313.g064223	Azfi_s0312.g064197	Azfi_s0129.g048841	Azfi_s0081.g038645
	18	Picea abies	Gymnosperms	ConGenIE	MA_108607g0010	-	MA_171952g0010	MA_6199g0020
	19	Pinus tadea	Gymnosperms	ConGenIE	PITA_000010534	PITA_000064050	PITA_000025656	PITA_000005470
	20	Picea sitchensis	Gymnosperms	NCBI	ABK21588.1	ABR16029.1	ABK22465.1	-
	21	Amborella trichopoda	Flowering plants	NCBI	XP_006850083.1	XP_006837160.1	XP_006854234.1	XP_006829792.1
	22	Cinnamomum micranthum	Flowering plants	NCBI	RWR82847.1	RWR81782.1	RWR91952.1	-
	23	Zostera marina	Flowering plants	NCBI	KMZ63610.1	KMZ63961.1	KMZ70472.1	KMZ57722.1
	24	Spirodella polyrhiza	Flowering plants	Phytozome	-	-	-	Spipo3G0013700
	25	Musa acuminata	Flowering plants	NCBI	XP_009418480.1	XP_009399357.1	XP_009382840.1	XP_009408373.1
	26	Oryza sativa	Flowering plants	NCBI	XP_015627578.1	XP_015632250.1	BAD08974.1	XP_015645045.1
	27	Sorghum bicolor	Flowering plants	NCBI	XP_002448023.1	XP_002463741.1	XP_002489001.2	XP_021314311.1
	28	Triticum aestivum	Flowering plants	NCBI	AAW50981.1	-	AAW50989.1	KAF7061803.1
	29	Arabidopsis thaliana	Flowering plants	NCBI	AAK96866.1	AAF23293.1	AAC23430.1	NP_565851.1
	30	Nicotiana tabacum	Flowering plants	NCBI	XP_016463077.1	XP_016433366.1	XP_016472072.1	XP_016488286.1
	31	Populus trichocarpa	Flowering plants	NCBI	-	-	-	XP_002318822.1
	32	Erythranthe guttata	Flowering plants	NCBI	-	-	-	XP_012839399.1
	33	Trifolium pratense	Flowering plants	NCBI	NX84966.1	PNY02842.1	PNY15863.1	-
	34	Lactuca sativa	Flowering plants	NCBI	XP_023761609.1	XP_023728932.1	XP_023731106.1	AFK44221.1
	35	Vitis vinifera	Flowering plants	NCBI	-	-	-	XP_010654022.1
	36	Nelumbo nucifera	Flowering plants	NCBI	XP_010248308.1	AAF23293.1	XP_010276711.1	-
		Kingdom Protista
	37	Tetrahymena thermophila	Ciliates	UniProt	P0DJ56	P0DJ55	P0DJ13	-
	38	Paramecium tetraurelia	Ciliates	NCBI	XP_001423631.1	XP_001431155.1	XP_001436746.1	-
	39	Pseudocohnilembus persalinus	Ciliates	NCBI	KRX04131.1	KRX03727.1	KRX08932.1	-
	40	Oxytricha trifallax	Ciliates	NCBI	EJY84129.1	EJY74220.1	EJY72717.1	-
	41	Stylonychia lemnae	Ciliates	NCBI	-	CDW75533.1	CDW79704.1	-
	42	Stentor coeruleus	Ciliates	NCBI	-	OMJ77695.1	OMJ85407.1	-
		Kingdom Fungi
	43	Saccharomyces cerevisiae	Ascomycetes	UniProt	Q02326.2	P10664.4	P05737.3	-
	44	Debaryomyces fabryi	Ascomycetes	NCBI	XP_015466831.1	XP_015466125.1	XP_015465854.1	-
	45	Torulaspora delbrueckii	Ascomycetes	NCBI	-	-	XP_003681968.1	-
	46	Lodderomyces elongisporus	Ascomycetes	NCBI	XP_001526518.1	XP_001525690.1	-	-
	47	Aspergillus uvarum	Ascomycetes	NCBI	XP_025497384.1	XP_025488492.1	XP_025489736.1	-
	48	Penicillium chrysogenum	Ascomycetes	NCBI	KZN93091.1	KZN89240.1	KZN92823.1	-
	49	Protomyces lactucaedebilis	Ascomycetes	NCBI	ORY80052.1	ORY84286.1	-	-
	50	Saitoella complicata	Ascomycetes	NCBI	XP_019020848.1	XP_019021539.1	XP_019025043.1	-
	51	Pyrenophora tritici-repentis	Ascomycetes	NCBI	XP_001939215.1	XP_001930544.1	PWO17452.1	-
	52	Alternaria tenuissima	Ascomycetes	NCBI	RYN35326.1	RYO05552.1	RYN29987.1	-
	53	Drechmeria coniospora	Ascomycetes	NCBI	ODA81780.1	KYK58672.1	KYK61122.1	-
	54	Hirsutella minnesotensis	Ascomycetes	NCBI	KJZ73542.1	KJZ74234.1	KJZ73781.1	-
		Kingdom Animal
	55	Homo sapience	Chordates	UniProt	Q02878.3	P36578.5	P18124.1	-
	56	Ciona intestinalis	Chordates	NCBI	XP_009861667.1	XP_018671225.1	XP_004225748.1	-
	57	Branchiostoma belcheri	Chordates	NCBI	XP_019646703.1	XP_019622775.1	XP_019641702.1	-
	58	Rhincodon typus	Chordates	NCBI	XP_020379043.1	XP_020378438.1	XP_020370027.1	-
	59	Callorhinchus milii	Chordates	NCBI	NP_001279670.1	NP_001279855.1	AFK10604.1	-
	60	Kryptolebias marmoratus	Chordates	NCBI	XP_017267786.1	XP_017261358.1	XP_017262292.1	-
	61	Xiphophorus maculatus	Chordates	NCBI	XP_014324364.1	XP_005806988.1	XP_005797927.1	-
	62	Xenopus tropicalis	Chordates	NCBI	-	-	NP_001005020.1	-
	63	Rana catesbeiana	Chordates	NCBI	-	-	ACO51903.1	-
	64	Rhinatrema bivittatum	Chordates	NCBI	XP_029475188.1	XP_029430504.1	-	-
	65	Protobothrops mucrosquamatus	Chordates	NCBI	XP_015670925.1	XP_015667377.1	-	-
	66	Numida meleagris	Chordates	NCBI	XP_021268090.1	XP_021263602.1	XP_021242835.1	-
	67	Nothoprocta perdicaria	Chordates	NCBI	XP_025892473.1	XP_025896393.1	XP_025889645.1	-
	68	Vulpes vulpes	Chordates	NCBI	XP_025874611.1	XP_025866702.1	XP_025868392.1	-
	69	Lagenorhynchus obliquidens	Chordates	NCBI	XP_026980427.1	XP_026979196.1	XP_026958173.1	-
	70	Drosophila melanogaster	Arthropods	UniProt	Q9V9W2	P09180	P32100	-
	71	Lucilia cuprina	Arthropods	NCBI	-	-	XP_023303477.1	-
	72	Onthophagus taurus	Arthropods	NCBI	-	XP_022899892.1	-	-
	73	Bactrocera dorsalis	Arthropods	NCBI	XP_011211339.1	-	XP_011212427.1	-
	74	Ceratitis capitata	Arthropods	NCBI	-	-	XP_004519295.1	-
	75	Lucilia cuprina	Arthropods	NCBI	XP_023293257.1	XP_023292022.1	-	-
	76	Ceratitis capitata	Arthropods	NCBI	XP_004537120.1	-	-	-
	77	Parasteatoda tepidariorum	Arthropods	NCBI	XP_021000854.1	XP_015923889.1	XP_021003392.1	-
	78	Ixodes scapularis	Arthropods	NCBI	-	-	XP_002404931.2	-
	79	Centruroides sculpturatus	Arthropods	NCBI	-	XP_023225124.1	-	-
	80	Limulus polyphemus	Arthropods	NCBI	XP_013775797.1	XP_013785591.1	XP_013778047.1	-
	81	Acartia pacifica	Arthropods	NCBI	ALS04460.1	ALS04471.1	ALS04072.1	-
	82	Pseudodiaptomus poplesia	Arthropods	NCBI	AQS22809.1	ALS05284.1	ALS04802.1	-
